# Supplementary material for: Cauterization of the root of the left coronary artery as a straightforward, large and reproducible ischemic injury model in neonatal mice
Source: Lab Anim (NY). 2024 Oct 22;53(11):308–26. doi: 10.1038/s41684-024-01443-x (PMC11518978; doi:10.1038/s41684-024-01443-x)
Supplement: Supplementary file 1 — Video demonstrating surgical procedures involved in cauterization of the root of the LCA in P1 mouse. [file 41684_2024_1443_MOESM1_ESM.zip]

Archive with 1 entries (1 files):
- Supplementary_Video_1.pptx
